# Supplementary material for: How do Different Types of Synesthesia Cluster Together? Implications for Causal Mechanisms
Source: Perception. 2022 Jan 18;51(2):91–113. doi: 10.1177/03010066211070761 (PMC8811335; doi:10.1177/03010066211070761)
Supplement: sj-xlsx-2-pec-10.1177_03010066211070761 - Supplemental material for How do Different Types of Synesthesia Cluster Together? Implications for Causal Mechanisms [file sj-xlsx-2-pec-10.1177_03010066211070761.xlsx]

## Sheet: factor_analysis_21_factors
	Factor1	Factor2	Factor3	Factor4	Factor5	Factor6	Factor7	Factor8	Factor9	Factor10	Factor11	Factor12	Factor13	Factor14	Factor15	Factor16	Factor17	Factor18	Factor19	Factor20	Factor21
	visualised sensations	Language-colour	Language-taste	personification	language-touch	tactile concurrents	taste-smell concurrents	emotion inducers	language-noise		SSS
letter_gender	0.102362	0.0985421	0.0201622	0.8003	0.0388779	0.0424956	0.00542762	0.0179361	0.0500116	0.0388239	0.0126133	0.0268953	0.025888	0.0476911	-0.0141094	0.011727	-0.0896761	-0.0203194	0.0173566	-0.0254003	-0.0194766
number_gender	0.087281	0.0795064	-0.0133565	0.788202	0.0421443	0.0218008	0.0292818	-0.0132019	-0.0239704	0.0340628	0.0155985	0.0334226	0.027779	0.0243467	0.0184043	0.00626584	-0.151207	0.0412937	0.00792272	-0.0138231	-0.0152695
days_gender	0.0751431	0.0790329	0.0248017	0.719942	-0.0023106	0.0517206	0.00651643	0.0299769	0.0482656	0.0275459	0.0134456	-0.0200616	0.00822638	-0.0573194	0.00219013	-0.032089	0.0414133	-0.0366196	-0.00992135	0.0516958	-0.0114002
months_gender	0.0749849	0.0667863	0.0169235	0.689881	0.0210355	0.0665025	0.00869139	0.0494893	0.0523814	0.0534902	0.0239984	0.0206815	0.040238	-0.037848	0.0258599	-0.0153969	0.0792331	-0.0569472	-0.022954	0.0282829	-0.00595997
letter_personality	0.14658	0.114287	-0.0165228	0.622763	0.0631083	0.00139123	0.0696543	0.0491563	0.0395884	0.0529481	0.0360936	0.0594232	0.00987769	0.0568808	0.0114379	0.0732498	0.299876	0.0786133	0.0129823	-0.0425532	0.0351859
number_personality	0.144311	0.109135	-0.0205305	0.61256	0.0435321	-0.0110193	0.0828064	0.0186537	0.0129717	0.0470981	0.0286466	0.033463	0.0320562	0.0386718	0.033946	0.0655735	0.236425	0.0893104	0.0194564	-0.0276235	0.0399265
days_personality	0.17258	0.0925911	0.0195624	0.535111	0.08035	0.064842	0.0446769	0.0522031	0.038234	0.0321184	0.0723385	0.0574386	0.00391663	0.0287346	0.00782013	-0.00562953	0.635248	-0.0018802	-0.00907131	0.00512434	-0.0148488
months_personality	0.142055	0.0508103	-0.00629605	0.506366	0.0285609	0.0667252	0.0351713	0.0840946	0.0362432	0.0155701	0.0670652	0.0269584	0.00336046	0.0441855	0.0561833	0.034856	0.69198	-0.0354719	0.0180619	-0.00914781	-0.00571209
sequence_space	0.0966729	0.0779803	-0.038853	0.0846521	0.000496951	0.00833796	0.0339987	0.0139399	0.00135992	0.0482074	0.309583	-0.0282902	0.00168426	0.0207657	0.0421846	0.0201887	0.0620347	0.0206	-0.000107865	0.000412831	-0.0423013
tickertape	0.160879	0.0909119	0.0142219	0.028103	0.036737	0.0476323	0.0196394	0.0496686	0.0775533	0.0323462	0.0254963	-0.00307984	-0.00316724	0.030835	0.0444389	0.00385169	0.032934	0.0513706	0.00671278	-0.0587805	0.0741312
hearing_motion	0.239787	-0.0225756	0.0222914	0.109313	0.0258307	0.117123	0.078909	0.0503794	0.0513279	0.0272952	0.0580531	0.0631861	0.0149378	0.0208217	0.11098	0.0238337	0.0643054	0.0265455	0.0588651	-0.0228367	0.0194183
mirror_touch	0.133981	-0.0332211	0.0514647	0.0866424	0.045848	0.184628	0.0962711	0.104313	0.0297108	0.0485536	-0.0176465	0.0674141	0.03991	0.0741833	0.0718469	0.0250124	0.0510323	-0.00830465	0.0232282	0.0166782	0.0514414
letter_colour	0.131059	0.791614	-0.00895737	0.119988	0.021061	-0.0744632	-0.00280641	-0.0695443	-0.00561852	0.0131757	-0.0168675	0.0162726	0.00236587	-0.0047843	0.00887912	0.017257	-0.0290743	0.0359236	-0.0118858	-0.0152606	-0.0471332
english_word_colour	0.191017	0.835031	0.00902234	0.0620168	0.0239554	-0.0438154	-0.0356517	-0.00341222	0.00387681	0.0191286	0.0230097	-0.0272355	0.0122066	0.0116275	-0.00268317	-0.0023825	-0.00947226	0.02129	-0.00647127	0.0387261	0.298066
foreign_word_colour	0.223966	0.760706	0.0142161	0.0494419	0.0200727	-0.00183511	-0.0066848	-0.000843363	0.0177005	0.045334	0.00760828	-0.0303959	-0.0084499	0.0116699	-0.0338156	-0.0123517	0.0010136	0.0226767	-0.00794867	0.0346086	0.317843
people_name_colour	0.22427	0.807455	0.00294209	0.0505405	0.00992876	-0.0238593	0.00219814	-0.00129001	-0.0235867	0.0376769	-0.0148487	-0.0212714	0.00373847	-0.00271965	-0.00277969	-0.00427972	0.0079434	-0.000173036	-0.000211234	0.000151296	0.161856
number_colour	0.113388	0.772612	-0.0183634	0.11658	0.011191	-0.0575755	0.00480351	-0.0744404	-0.0141899	0.0113204	-0.00449789	0.00729888	0.00665651	-0.0149913	-0.00712103	0.0141829	-0.0316805	0.0385308	-0.00370704	-0.0115302	-0.108526
days_colour	0.120621	0.820564	-0.0195009	0.0593508	0.00954571	-0.026204	-0.0160978	-0.0287684	-0.0239996	0.0233541	0.039674	-0.0425971	0.0285074	0.0117122	-0.00808593	-0.0162441	0.0447195	0.0276582	0.00213632	0.00928032	-0.36465
months_colour	0.145881	0.803912	-0.0227697	0.0631648	-0.0185155	-0.0192306	0.00582082	-0.00017296	-0.00546026	0.0330366	0.0466241	-0.0216754	0.00238606	0.0327735	0.0258245	-0.000126579	0.0749334	-0.021646	0.0365058	0.0101017	-0.336069
voices_colour	0.642467	0.197097	0.0254778	0.0358189	0.0551977	0.0877482	0.0124415	-0.0086697	0.0462794	0.0398949	-0.00789609	0.029736	0.0831573	0.0611324	-0.0147732	-0.0921727	0.00605836	0.14217	-0.0132735	-0.0592584	0.0418831
pain_colour	0.576545	0.141121	0.0159187	0.0467045	0.0406909	0.0764437	0.119031	0.0669194	0.00396615	0.132986	0.0426048	0.011087	-0.0141313	0.0492557	0.00678612	0.0277188	0.0342295	0.0549255	-0.014774	-0.00425493	0.00274497
touch_colour	0.516231	0.0648766	0.00868799	0.0561256	0.075323	0.0809901	0.175489	0.0567965	-0.00789963	0.24466	0.0295044	-0.00699102	0.00881409	0.0229986	0.068037	-0.012483	-0.00250383	-0.0840406	0.0156852	0.0201067	0.00779226
body_postures_colour	0.350465	0.053131	0.0133694	0.0666979	0.0332263	0.0850155	0.102479	0.0523687	0.095357	0.114435	-0.000979448	0.0745828	-0.0421487	0.0358928	0.0869094	-0.00633712	-0.00481533	-0.0971462	0.0589206	0.04652	0.00982484
music_colour	0.61786	0.230516	-0.00276083	0.0410153	0.0284021	0.0260137	-0.00398073	0.060079	0.036309	-0.0332206	-0.00791137	0.0562592	0.095012	0.0126267	0.0699071	0.075006	-0.0140007	0.177871	0.0112943	-0.00228135	-0.0189634
noises_colour	0.685374	0.162806	0.0188688	0.0579714	0.0220386	0.0840943	0.0690312	-0.0193644	0.0186774	0.0214749	-0.00429679	-0.00449386	0.130025	-0.00448889	0.0516481	0.0455149	-0.0210715	0.179846	-0.00298297	-0.0136863	0.020946
smells_colour	0.62882	0.129282	0.00717199	0.107495	0.0747687	0.0958684	0.0747116	0.0248363	0.0380118	0.155939	0.0217069	0.00938802	0.0300513	0.0422923	0.0201344	0.20741	0.0176147	-0.192168	-0.0222462	0.0333256	-0.0490383
tastes_colour	0.583505	0.100832	0.0402893	0.0894797	0.110763	0.0402146	0.102223	0.0314431	0.0346073	0.188945	0.017953	0.0424613	0.0823284	0.0464214	0.00910736	0.248822	0.017006	-0.230234	-0.0361299	0.078489	-0.0288835
shapes_colour	0.333768	0.271973	-0.0141145	0.122014	0.0483617	0.0229202	0.0303737	0.00865632	0.0645803	0.0190581	0.00893938	0.0587472	0.0143287	-0.00935752	0.069661	0.0726002	0.0671359	-0.153358	0.049119	-0.0201375	-0.0381348
emotion_colour	0.501738	0.184913	0.0253554	0.109517	0.0578635	0.0395398	0.0656931	0.192622	0.0349877	0.0562502	0.0247705	0.0596766	0.0222954	0.0492191	0.0364273	0.0447542	0.0913794	-0.0603991	0.012229	0.00933457	-0.056089
punctuation_colour	0.304036	0.46069	0.0354756	0.0966509	0.0332443	0.0297073	0.0362763	0.00331375	0.0942503	0.0569263	0.0202507	-0.0108099	0.0193108	-0.0133049	-0.0322353	-0.0423487	0.0641774	-0.0282242	-0.00619613	-0.0209733	0.0667165
days_shape	0.0444082	-0.0258815	0.00382789	0.00655875	0.0527854	0.00421117	0.00146458	0.000315392	0.0513333	0.0654744	0.867006	-0.0270987	0.0175156	-0.0113501	-0.0243413	-0.00754719	-0.00398143	0.0244688	0.0170814	-0.0077124	0.027873
months_shape	0.0395359	-0.0301748	-0.00747148	0.00725018	0.0293449	-0.0018797	-0.000983642	-0.0090593	0.010493	0.0589695	0.943506	-0.0189434	0.0111966	-0.0135305	-0.0364551	0.0340441	-0.0191734	0.00414959	0.0137372	-0.0015603	0.0349231
voices_shape	0.431243	0.0750965	0.0233434	0.0252764	0.0743057	0.0802708	0.0113833	-0.0068033	0.0656235	0.353827	0.117969	0.0104894	0.0174928	-0.0306007	0.105001	-0.0940205	-0.00625742	0.36063	-0.00600134	0.000159551	0.0267964
pain_shape	0.353539	0.0896399	0.009584	0.0591108	0.0378737	0.0727083	0.0684374	0.0687821	0.0205395	0.485112	0.0472644	-0.0266933	-0.017265	0.0473334	0.0297503	-0.0606055	0.0121697	0.184326	-0.0189165	-0.00889141	0.0231118
touch_shape	0.295595	0.0189845	0.0269158	0.0915448	0.0284282	0.0888139	0.1302	0.122765	0.0183889	0.548891	0.0542829	0.0173642	-0.0451383	-0.0190597	0.0973661	-0.0774533	-0.0118977	0.0392954	0.0108407	0.032681	0.0191434
music_shape	0.450355	0.101861	0.0128541	0.0533778	0.0144514	0.13154	-0.0300672	0.0113418	0.0633539	0.258031	0.0823748	0.024471	0.0719006	-0.0206514	0.0911382	0.0700217	-0.0117713	0.459242	-0.00038081	0.034635	-0.0120356
noises_shape	0.471608	0.0682877	0.004418	0.0720776	0.0121481	0.0797352	0.00254285	-0.0644233	0.030536	0.368004	0.067465	-0.0731174	0.0730195	-0.0589626	0.0636322	0.0101166	-0.00409218	0.45567	0.00896613	-0.00718492	-0.00161395
smells_shape	0.260767	0.0401266	-0.0226107	0.0401717	0.121529	0.0863406	0.0319817	-0.0450061	0.020686	0.590904	0.0416902	-0.0064315	0.0628015	0.001613	-0.00785223	0.130356	0.0333893	0.00971768	0.0150819	-0.00956118	-0.0130508
tastes_shape	0.241694	0.0353657	-0.00423974	0.0646705	0.111771	0.0317184	0.0292128	-0.0236093	0.0290323	0.69653	0.0505258	-0.00692898	0.112873	0.0203896	0.0385026	0.114799	-0.00274542	-0.0425055	0.00784804	-0.028511	-0.0102069
colour_shape	0.267214	0.0372522	0.0261553	0.106447	0.0921125	0.0192098	0.0681034	0.0661213	0.109229	0.13237	0.0908489	0.0428122	0.0753917	0.00103308	0.146864	0.146603	0.0354765	-0.0514794	0.00430991	-0.02637	-0.0339369
emotion_shape	0.352709	0.0559466	0.0622037	0.0712928	0.0923529	0.0452172	0.0741207	0.260683	0.0573523	0.369568	0.0996683	0.0613603	0.00282401	0.0165327	0.106534	-0.0177969	0.0230138	0.0984165	0.0232523	0.0500687	-0.0175811
letter_taste	0.00524792	-0.00242721	0.728722	0.00723178	0.0409778	-0.00462839	0.07844	-0.00130439	0.0210027	0.00174249	-0.0219881	0.0417142	0.171287	0.0511416	-0.0617777	0.0632575	0.0245368	0.0283698	0.0449086	-0.0309624	0.0161472
english_word_taste	0.10067	0.0165922	0.608859	0.025227	0.0690042	-0.00314255	0.0271648	0.0537267	0.0241523	0.0183751	0.00775531	0.0214561	0.163891	0.330847	0.086948	0.0646442	-0.0104799	0.0122483	-0.0356516	0.371702	-0.00536622
foreign_word_taste	0.084681	0.0233703	0.629298	0.0150049	0.0786069	0.0148603	0.0539336	-0.0176517	0.0332796	0.0252181	-0.0248826	0.0318889	0.181918	0.318501	0.0297221	-0.0636823	-0.0509012	0.0201975	0.0351296	0.396036	0.0127825
people_name_taste	0.0502798	0.00832912	0.692692	0.00833559	0.0781923	-0.0169943	0.0636045	0.0102393	0.0316978	-0.00165032	-0.0225492	0.0290639	0.142499	0.183848	0.0665946	0.00915493	-0.0289858	0.0481842	-0.0151963	0.235811	0.0101338
number_taste	-0.00715281	0.00918053	0.812407	-0.0115829	0.0242993	0.0116979	0.0941299	-0.0213095	0.045728	0.000413748	-0.0239389	-0.0155691	0.109635	0.0789063	-0.0536379	0.0512756	0.00586424	0.0038546	-0.0135721	-0.0945585	0.0258747
days_taste	-0.00514854	-0.0126465	0.916609	-0.012394	-0.00138391	-0.0254872	-0.0170424	0.0399554	0.0150377	0.00617218	0.000696104	0.00607084	0.0324178	-0.0386037	0.0225755	0.022271	0.00981071	-0.0271884	0.00499481	-0.145382	-0.00989264
months_taste	0.0100263	-0.0378746	0.843619	0.00714695	0.0366627	-0.0309772	0.00322211	0.0365518	0.0117391	-0.00195807	0.00355146	0.0130545	-0.0329657	-0.0124497	0.0776216	0.029771	0.013544	-0.0512975	0.0536521	-0.104324	-0.040886
voices_taste	0.0782918	0.0178105	0.348411	0.0433107	0.035725	-0.000992034	0.16668	0.0615064	-0.0112571	0.0133298	0.0098952	-0.0106162	0.522164	0.107099	-0.00192744	-0.00885716	-0.00444978	-0.0120061	-0.00339631	0.0274156	0.0259762
pain_taste	0.0871687	0.015058	0.0965488	0.0551975	0.0523597	-0.013416	0.309509	0.0654537	0.0497994	0.00932441	-0.00650309	-0.0073497	0.119781	0.0403517	0.0440125	0.0941539	0.019852	0.0718352	-0.00810661	-0.000363512	-0.0293454
touch_taste	0.068496	0.00600591	0.0545692	0.0160084	0.101063	0.0462541	0.520578	0.0951527	0.0485283	0.0840296	0.0117812	0.0106131	0.0477131	-0.0050345	0.0179517	0.112068	0.00929841	-0.0418996	-0.0179174	0.0473887	-0.010842
music_taste	0.137315	0.024688	0.185578	0.0242641	0.0121403	0.115179	0.0652772	0.165141	0.0503681	0.017215	8.05777e-05	0.0507398	0.619342	0.106451	0.122671	0.122293	0.0162152	-0.0109916	0.00911435	0.0558913	-0.00617904
noises_taste	0.0521139	0.0262832	0.219253	0.0550384	0.0284628	0.08428	0.0177862	0.0702557	-0.0393642	0.0634106	0.0199163	0.000992543	0.530288	0.0902296	0.0787907	0.151521	-0.00892543	0.0494603	-0.017648	-0.00149316	-0.00198698
colour_taste	0.149758	0.00791088	0.156166	0.0220488	0.0506644	0.0450832	0.100982	0.00635276	0.0392186	0.0262193	0.0156534	0.0230123	0.244892	0.0987321	0.126963	0.434431	0.00857197	-0.0461306	-0.0379349	0.123516	0.0227647
emotion_taste	0.0952065	-0.00578378	0.109862	0.0490751	0.0365892	0.000189662	0.246289	0.531101	0.0590458	0.0819749	0.00705703	0.0181647	0.271845	-0.00695916	-0.0471241	0.0595286	0.0484463	0.00610184	-0.0313998	0.113105	0.0151105
english_word_smell	0.0397165	0.0121844	0.136964	5.13243e-05	0.076002	0.0176599	0.0853013	0.0867241	0.131766	0.00843447	0.0161438	-0.040656	0.104267	0.655059	0.0242212	0.125994	0.0102912	0.0032832	0.0227495	0.0567855	-0.00835651
foreign_word_smell	0.0655244	0.0194211	0.112759	0.0104252	0.0756493	0.0599952	0.101097	0.0450642	0.0861733	-0.0178561	-0.0213926	0.0295497	0.109759	0.645654	-0.0301199	0.0300893	0.0110505	-0.0357816	-0.0581741	0.0806608	0.0157195
people_name_smell	0.0115215	0.00275852	0.180277	0.000331376	0.0469876	0.0078515	0.108171	0.0909966	0.0801358	0.0147732	0.00922235	0.0227729	0.0986917	0.36851	0.0338119	0.0741633	0.021336	0.0153892	0.0170182	-0.0790578	0.0103549
months_smell	0.0761627	-0.0157641	0.093539	0.0413913	0.0470568	0.098701	0.0654911	0.0997248	0.058445	0.0232375	-0.000836056	0.135476	-0.0013825	0.258924	0.11675	0.114482	0.0220946	-0.0545464	0.0979566	-0.141454	-0.0273511
voices_smell	0.055332	-0.0155833	0.0953402	0.029276	0.00593463	0.065278	0.444791	0.0800002	0.00282388	0.0145769	0.0317068	0.0265248	0.285473	0.228792	-0.0417512	0.0223949	-0.0209181	0.0225323	0.0355656	0.0596901	0.012811
pain_smell	0.0683733	0.00104884	0.0044872	0.0271683	0.0712544	0.056812	0.344207	0.116625	0.0353897	-0.0557756	0.0281718	0.0360648	-0.0100626	0.101322	0.0734577	0.141401	-0.00538044	0.0760556	-0.0489455	-0.134787	0.0214633
touch_smell	0.0813241	-0.00346807	0.0234711	-0.010527	0.0201307	0.0522322	0.5801	0.186639	0.0663322	-0.0181027	0.0127632	0.0350984	-0.0264635	0.0242401	-0.0249548	0.154403	0.027834	0.016961	0.0757427	0.0898411	-0.0429465
music_smell	0.119765	-0.00298425	0.0576617	0.0482694	-0.0230195	0.115704	0.125671	0.11	0.0999802	0.0615433	-0.00113601	0.0577672	0.360073	0.240385	0.0108169	0.249661	0.0121461	0.0138424	-0.022721	-0.109187	-0.0363374
noises_smell	0.0510765	0.0093006	0.0800075	0.0370081	0.0099404	0.0930835	0.101485	0.0355698	-0.0356064	0.0308119	0.0161921	0.0387026	0.193983	0.178714	0.00141176	0.275991	0.0016897	0.0622252	-0.0456625	-0.0670218	-0.0231968
colour_smell	0.136363	-4.88449e-05	0.0742163	0.0293166	-0.0177588	0.0601536	0.0619859	-0.0265211	0.0464783	0.0249013	0.0175656	0.000542865	0.148574	0.100466	0.135873	0.413514	-0.00105248	-0.016089	-0.0110122	0.00328034	-0.0017595
emotion_smell	0.0428271	-0.049167	0.0329547	0.041297	0.0784911	0.0938308	0.237932	0.64367	0.0203926	0.0180615	-0.00615319	-0.00624518	0.153202	0.0302319	0.00655678	0.0449008	-0.0050918	0.0338823	-0.0530314	0.025045	-0.0127042
letter_noise	0.0914213	0.00914499	0.0264939	0.0363191	0.0436336	-0.0153294	0.124257	0.0253168	0.559675	0.0148322	0.00199828	0.0672821	0.0345556	-0.0186219	0.1315	0.0689078	0.0597565	0.00720747	0.00850231	0.105211	0.000147941
english_word_noise	0.054747	0.0104273	0.0515244	0.0415416	0.0158786	0.0389193	0.107983	0.112233	0.674233	-0.00558547	0.0261445	0.0562226	-0.050506	0.110294	0.0232068	0.106775	-0.0098859	0.0567188	-0.0375943	-0.0450668	-0.00990505
foreign_word_noise	0.0839022	0.0148304	0.00296183	0.0438807	0.0492994	0.0724534	0.0998396	0.058722	0.577133	-0.0359768	0.0322632	0.128077	0.0227427	0.104794	-0.0219314	0.00546109	-0.00551025	0.0564866	-0.0123746	-0.0373712	-0.00303247
people_name_noise	0.0527017	0.0158883	0.0516099	0.00291926	0.0516323	0.0586798	0.0419771	0.048084	0.661974	0.0388801	0.0257765	0.11627	-0.000923084	0.138191	0.140084	-0.0129422	-0.0374279	-0.0267417	0.0456587	-0.068033	0.0174662
number_noise	0.0500241	0.00355414	0.00398627	0.0425197	0.087521	0.0466325	0.0342251	-0.0210664	0.560887	0.0961769	-0.0168201	0.0766374	0.0263501	0.00186539	0.196962	-0.0713558	0.0207562	-0.0633715	0.0434834	0.0268285	0.0127535
pain_noise	0.114686	-0.0136841	0.0123338	0.0569971	0.0288265	0.17872	0.292107	0.0365851	0.191944	0.103176	0.00534394	-0.0254845	0.0181281	0.0803764	0.203524	-0.0989061	-0.00264866	-0.0779347	-0.060143	-0.150768	0.0239841
touch_noise	0.0989619	-0.000526775	-0.00652989	0.0337092	0.098319	0.0694	0.400549	0.0318669	0.118171	0.0512285	0.00348981	-0.0770894	-0.0101856	0.0241859	0.207634	-0.0695408	0.000974709	0.0119523	-0.0313045	-0.0014881	0.00942767
body_postures_noise	0.0463386	-0.0120586	-0.00333969	0.0348661	0.0525299	0.100048	0.224543	0.0203321	0.0915765	0.0170407	-0.0201189	-0.0170995	-0.0259097	0.0434849	0.354269	-0.0405783	0.00765268	0.0352455	-0.00141678	-0.07932	0.00979855
colour_noise	0.0917462	0.00180265	-0.00380339	0.00370272	0.0558115	0.03876	0.101969	0.137742	0.12326	0.0258135	0.0385078	0.0169312	0.0666353	-0.0250698	0.498167	0.259974	0.0460421	0.0213454	-0.0436235	0.045142	0.0278227
shapes_noise	0.0497275	-0.00424562	0.00485477	0.0187642	0.0264604	0.101855	0.0942025	-0.036386	0.121592	0.115518	-0.00694198	-0.0596663	0.0493321	-0.0041286	0.515872	-0.0115707	-0.0240726	0.0632297	-0.0188682	0.0223876	-0.0274342
emotion_noise	0.0956156	0.000810524	0.0191765	0.0509387	0.0900753	0.131216	0.26581	0.49164	0.123989	0.0899093	0.0244959	0.0927143	0.0671115	0.0825435	0.193309	0.0221923	0.0304171	-0.0435593	-0.0647437	-0.0480795	0.0182199
punctuation_noise	0.073471	0.00564038	-0.00175738	0.0247926	0.15699	0.160153	0.205846	0.0614176	0.155662	0.078524	-0.00329525	0.0784125	0.026958	0.0181786	0.181432	-0.00351778	0.0598657	-0.0274201	0.0449844	0.0285605	-0.0292052
letter_music	0.0185846	-0.0501178	0.00175742	0.0104502	-0.00780666	0.00138426	0.0228206	0.0230726	0.192193	-0.0259038	-0.011246	0.283077	0.019154	-0.0280223	0.0184131	0.0997277	0.0316761	0.015115	0.0359726	0.0255566	-0.0282864
english_word_music	0.0397283	0.0031944	0.0162863	0.0556053	0.0703275	0.0272961	0.0544635	0.0272976	0.129391	0.0123388	-0.0195226	0.676402	0.0224296	0.0384627	0.0411138	0.0494812	-0.0136681	0.0113534	-0.0476215	-0.0254211	-0.00359042
foreign_word_music	0.0476207	-0.000670528	0.01379	0.0295826	0.0393234	0.107407	0.0732065	0.0574803	0.103599	0.0310738	-0.00931971	0.702586	-0.0229531	0.00884418	0.0205081	0.0579618	0.0184506	0.0106013	-0.0139698	0.000760541	-0.0128355
people_name_music	0.0417582	-0.010511	0.0302141	0.0248136	0.0936092	0.0801718	0.0321625	0.113731	0.0374813	-0.0213362	-0.0380715	0.521944	0.0315617	0.0158816	0.0606523	-0.065775	0.00574679	-0.0241497	-0.0152505	0.0131203	0.0339191
pain_music	0.0506309	0.00902437	0.026977	0.0106908	-0.0390201	0.145862	0.252914	0.110952	0.0595798	0.0176407	0.0215834	0.192769	0.025468	0.0974763	0.138749	-0.0269097	-0.00974164	-0.0722185	0.00658953	-0.0497395	0.0156715
touch_music	0.0812712	-0.00807702	0.0284016	0.0472685	0.0731781	0.125863	0.495867	0.132643	0.0791775	0.0526732	-0.00710071	0.195016	-0.00238018	0.0211352	0.0753597	-0.0458215	0.00331799	-0.0542513	0.0176015	0.00470763	0.0301208
smells_music	0.0565203	0.0171548	0.0202728	-0.0351259	-0.0359153	0.0829572	0.23887	0.040273	0.00635556	0.0852195	0.00287601	0.130768	0.0951746	0.0669667	0.139568	0.0429873	0.0125467	-0.0679547	0.046432	-0.0830913	0.0318289
colour_music	0.188911	0.00546387	0.0103256	0.0137085	-0.00335432	0.0331978	0.00325564	0.159021	0.0234606	-0.0323326	0.00672225	0.207249	0.0548995	0.0333101	0.430125	0.220798	0.0366677	-0.0320867	0.073311	0.00545355	-0.0064745
shapes_music	0.0816894	0.0013915	0.0633882	-0.00400069	-0.0243012	0.0605077	0.0333817	0.0758549	0.0897085	0.00397796	-0.0036623	0.15186	0.0409727	0.0100469	0.417956	0.0745765	-0.00691195	-0.00867322	0.0176739	0.00868527	0.000721926
emotion_music	0.151627	-0.00417528	0.0288521	0.0312318	-0.0113746	0.0954125	0.14961	0.444433	0.04092	0.00685315	0.00843406	0.213922	0.0536831	0.102871	0.166981	0.0510171	0.0200815	-0.0511311	0.0383182	0.0168917	-0.0685043
voices_pain	0.0783368	-0.0479654	-0.0169035	0.0370104	0.0543449	0.186223	0.0802252	0.169729	0.0634985	0.00675961	0.0130425	0.0864319	0.026247	0.11219	0.00867077	0.00908697	-0.0526179	0.0175488	0.0418989	-0.104605	0.0268847
body_postures_pain	0.0370889	-0.0528705	-0.0262754	-0.00751381	0.0519282	0.228594	-0.0324311	0.217115	0.0412084	-0.0432482	-0.00182014	0.104233	-0.0401178	0.103957	0.10802	0.0623442	0.0233219	-0.0425885	0.0798679	-0.0651907	0.0287208
music_pain	0.065775	-0.032933	-0.0302642	0.0014499	-0.0219892	0.288191	0.0181649	0.223292	0.069671	0.0234563	0.00462863	0.08406	0.131791	0.0896491	0.055029	0.11534	-0.0305449	0.0317374	-0.00281516	-0.0828288	-0.0173436
noises_pain	0.0696368	-0.107524	-0.0504321	0.00153822	0.0300656	0.335847	0.0395221	0.172513	0.0458044	0.0320226	0.00741605	0.0897259	0.051878	0.0964075	0.0905896	0.107273	0.0272404	0.0054018	0.0330985	-0.0666287	0.0466904
smells_pain	-0.00834481	-0.0142847	-0.0318813	-0.0262575	0.0907366	0.212088	0.0343711	0.0829119	0.0444071	0.0454772	0.0236313	-0.0273067	0.00713678	0.122061	0.0210719	0.218015	0.0152339	0.0260077	0.0419633	-0.117109	-0.0296098
colour_pain	0.0112912	-0.0310186	-0.0170875	-0.0188023	0.0504569	0.153127	0.124166	0.144568	-0.00101643	-0.020813	0.00198474	0.160008	-0.00803654	0.0593932	0.171667	0.319708	-0.000194227	0.00132706	0.00798727	-0.0687353	0.053866
emotion_pain	0.0348296	-0.0583931	-0.022072	0.0328217	0.0387527	0.311098	0.0980423	0.524291	0.040278	-0.0035613	-0.0246472	0.0832085	-0.0291105	0.108592	0.0497932	0.0151973	0.0286894	0.00204244	0.0540051	-0.0571179	0.0238229
letter_touch	0.0698525	0.038795	0.00875075	0.0371041	0.504982	0.173011	0.0456064	-0.00828336	0.0838466	0.0539445	0.0125932	-0.0198078	-0.0168397	-0.0375301	-0.0617422	0.101012	0.0360494	0.0351325	0.0450294	-0.00660595	-0.0308426
english_word_touch	0.10468	0.000108245	0.0856648	0.00838969	0.752832	0.119434	0.0126556	0.0912919	0.0755964	0.00865852	-0.00328546	0.067245	0.0413957	0.089767	0.0308392	-0.0236749	-0.00884361	0.00759952	-0.0794887	0.0993957	0.00440246
foreign_word_touch	0.0925277	0.0218991	0.0222849	0.0302519	0.777316	0.0700655	0.0772468	0.0430031	0.0107122	0.060614	0.0178442	0.0972481	0.0237476	0.0968959	0.0572993	-0.0296748	-0.00392936	-0.0256453	-0.091582	-0.0163383	-0.0069771
people_name_touch	0.0916554	0.0208786	0.0651177	0.0116012	0.668502	0.112967	0.0809719	0.113139	0.0110221	0.00134959	0.00461206	0.155668	0.09315	0.0794042	0.0591646	-0.0793423	0.00366609	-0.00684825	0.0451015	-0.0124617	0.00182701
number_touch	0.00283438	0.0213862	0.0233162	0.0524181	0.587272	0.159867	0.0801984	-0.0386967	0.0335036	0.0778926	0.00859025	-0.0343013	0.0368405	0.000630612	-0.0158658	0.0836623	0.0254138	0.0350171	0.169248	-0.00919002	0.03983
days_touch	0.0770979	0.0135276	0.0862226	0.0210755	0.553818	0.0752077	0.0435347	-0.021716	0.0632478	3.85355e-05	0.036329	-0.0317447	-0.0488214	0.0215971	-0.0176586	-0.0289716	0.00754802	-0.018261	0.665811	-0.00691108	0.00126419
months_touch	0.0792957	0.0179107	0.0961901	0.00998967	0.566167	0.068121	-0.00677285	0.0422163	0.0507439	0.060258	0.0404325	-0.0586446	-0.00816416	-0.000918058	0.0633588	-0.0588333	0.00642096	0.0240612	0.51636	-0.00369314	-0.0107562
voices_touch	0.0994639	-0.00562053	0.0450845	0.0513582	0.302929	0.520058	0.132205	0.069369	-0.0153404	0.013613	0.000954049	0.00633002	0.0808637	-0.0239492	0.0542918	-0.105177	-0.00149147	0.0412397	-0.0981643	0.0164372	-0.00576626
body_postures_touch	0.0866536	-0.0160949	-0.0110098	0.0138453	0.175798	0.248833	0.0926262	0.100514	0.0111673	-0.00943765	-0.0248263	0.148626	-0.0413228	0.0445194	0.143858	-0.00566812	0.011386	-0.0221136	0.0440258	0.012914	0.0300793
music_touch	0.183422	-0.00302409	-0.00708775	0.0661277	0.181782	0.573527	0.0511418	0.0721035	0.042884	0.0277769	0.00448377	0.0427179	0.151491	-0.00105861	0.0765114	-0.00459611	0.0133531	0.0101085	-0.00295181	0.0438831	-0.0304381
noises_touch	0.127419	-0.00634897	-0.0092197	0.0193554	0.144455	0.633479	0.0518098	-0.0442492	0.0189308	0.0693067	-0.013847	-0.0269631	0.110371	-0.038426	0.0932912	0.0110792	-0.00488392	0.0556556	0.00768817	0.0175104	-0.00992873
smells_touch	0.0472982	0.000177057	0.0146904	0.0100629	0.179355	0.441746	0.175185	0.133335	0.0393626	0.0446547	0.00781291	0.109067	-0.074275	-0.0615068	-0.0783784	0.285158	0.0210926	0.032879	-0.00206493	0.142116	-0.0569952
tastes_touch	0.00256962	0.00426821	-0.0122934	0.0231109	0.247124	0.358949	0.0700155	0.109702	0.0210206	0.150765	-0.0161601	0.0686776	0.0136451	-0.0528535	-0.0894222	0.291901	0.0275804	-0.00250135	0.0618343	0.143119	-0.0337007
colour_touch	0.0911088	0.00457611	-0.03173	0.0398623	0.337908	0.326262	0.0573963	0.0877042	-0.00737503	0.0544474	0.0401933	0.0585482	-0.0534364	-0.0204417	0.0594359	0.223422	0.00372819	-0.00838713	0.0059943	0.01616	0.00415258
shapes_touch	0.0497724	0.00233171	-0.000935593	0.0713354	0.26472	0.283316	0.0343808	0.0727022	0.0289778	0.18782	0.0425399	-0.0055047	-0.0477321	0.0494381	0.0819088	0.109352	0.0498915	-0.0488544	-0.0178401	-0.0694045	0.00728803
emotion_touch	0.123931	-0.0384855	0.0126459	0.0288072	0.168956	0.424251	0.175606	0.44474	0.037937	0.0132938	0.017	0.0304271	-0.0617271	0.0109507	0.0662293	0.0104489	0.0281035	0.00800672	0.0144453	0.0115837	0.0266937
punctuation_touch	0.00713113	0.00308143	0.017155	0.0430312	0.330724	0.272609	0.0842036	0.0133445	0.0459583	0.0559504	0.0198921	0.0167966	-0.0817831	0.0794266	0.0241988	0.12415	-0.017749	-0.0288168	0.0291886	-0.0820343	0.0194132
Factor1 Factor2 Factor3 Factor4 Factor5 Factor6 Factor7 Factor8 Factor9 Factor10 Factor11 Factor12 Factor13 Factor14 Factor15 Factor16
SS loadings 5.234 5.121 4.417 3.823 3.730 2.833 2.455 2.359 2.271 2.238 1.842 1.829 1.767 1.762 1.686 1.533
Proportion Var 0.047 0.046 0.039 0.034 0.033 0.025 0.022 0.021 0.020 0.020 0.016 0.016 0.016 0.016 0.015 0.014
Cumulative Var 0.047 0.092 0.132 0.166 0.199 0.225 0.247 0.268 0.288 0.308 0.324 0.341 0.356 0.372 0.387 0.401
Factor17 Factor18 Factor19 Factor20 Factor21
SS loadings 1.152 0.948 0.878 0.725 0.553
Proportion Var 0.010 0.008 0.008 0.006 0.005
Cumulative Var 0.411 0.420 0.427 0.434 0.439

## Sheet: reduced
Factor	1	2	3	4	5	6	7	8	9	10	11	12	13	14	15	16	17	18	19	20	21
Label	Visualised sensations	Language-colour	Language-taste	Personification	Language-touch	Tactile/pain concurrents	??	Emotion inducers	Language-noise	Shape concurrents	SSS	Language-music	Sound-taste	Word-smell	Sound concurrents	Colour inducers	??	??	??	??	??
noises-colour	0.685374
voices-colour	0.642467
smells-colour	0.62882
music-colour	0.61786
tastes-colour	0.583505
pain-colour	0.576545
touch-colour	0.516231
emotion-colour	0.501738
noises-shape	0.471608									0.368004								0.45567
music-shape	0.450355																	0.459242
voices-shape	0.431243									0.353827								0.36063
pain-shape	0.353539									0.485112
emotion-shape	0.352709									0.369568
body postures-colour	0.350465
shapes-colour	0.333768
English word-colour		0.835031
days-colour		0.820564
people name-colour		0.807455
months-colour		0.803912
letter-colour		0.791614
number-colour		0.772612
foreign word-colour		0.760706																			0.317843
punctuation-colour	0.304036	0.46069
days-taste			0.916609
months-taste			0.843619
number-taste			0.812407
letter-taste			0.728722
people name-taste			0.692692
foreign word-taste			0.629298											0.318501						0.396036
English word-taste			0.608859											0.330847						0.371702
voices-taste			0.348411										0.522164
letter-gender				0.8003
number-gender				0.788202
days-gender				0.719942
months-gender				0.689881
letter-personality				0.622763
number-personality				0.61256
days-personality				0.535111													0.635248
months-personality				0.506366													0.69198
Foreign word-touch					0.777316
English word-touch					0.752832
People name-touch					0.668502
number-touch					0.587272
months-touch					0.566167														0.51636
days-touch					0.553818														0.665811
letter-touch					0.504982
colour-touch					0.337908	0.326262
punctuation-touch					0.330724
noises-touch						0.633479
music-touch						0.573527
voices-touch					0.302929	0.520058
smells-touch						0.441746
emotion-touch						0.424251		0.44474
tastes-touch						0.358949
noises-pain						0.335847
emotion-pain						0.311098		0.524291
touch-smell							0.5801
touch-taste							0.520578
touch-music							0.495867
voices-smell							0.444791
touch-noise							0.400549
pain-smell							0.344207
pain-taste							0.309509
emotion-smell								0.64367
emotion-taste								0.531101
emotion-noise								0.49164
emotion-music								0.444433
English word-noise									0.674233
people name-noise									0.661974
foreign word-noise									0.577133
number-noise									0.560887
letter-noise									0.559675
tastes-shape										0.69653
smells-shape										0.590904
touch-shape										0.548891
months-shape											0.943506
days-shape											0.867006
sequence-space											0.309583
foreign word-music												0.702586
English word-music												0.676402
people name-music												0.521944
music-taste													0.619342
noises-taste													0.530288
music-smell													0.360073
English word-smell														0.655059
foreign word-smell														0.645654
people name-smell														0.36851
shapes-noise															0.515872
colour-noise															0.498167
colour-music															0.430125
shapes-music															0.417956
body postures-noise															0.354269
colour-taste																0.434431
colour-smell																0.413514
colour-pain																0.319708
Proportion variance	0.047	0.046	0.039	0.034	0.033	0.025	0.022	0.021	0.02	0.02	0.016	0.016	0.016	0.016	0.015	0.014	0.01	0.008	0.008	0.006	0.005
Cumulative variance	0.047	0.093	0.132	0.166	0.199	0.224	0.246	0.267	0.287	0.307	0.323	0.339	0.355	0.371	0.386	0.4	0.41	0.418	0.426	0.432	0.437
